# Supplementary material for: The Effect of Behavioral Intervention on Maternal Breastfeeding Practice and Infant Growth in Congenital Heart Disease: A Randomized Controlled Trial
Source: Food Sci Nutr. 2025 Sep 14;13(9):e70907. doi: 10.1002/fsn3.70907 (PMC12433894; doi:10.1002/fsn3.70907)
Supplement: Supplementary file 1 — Data S1: fsn370907‐sup‐0001‐supinfo.zip. [file FSN3-13-e70907-s001.zip]

Archive with 4 entries (4 files):
- Breastfeeding Behavior Questionnaire for Mothers of Infants with Congenital Heart Disease.docx
- Breastfeeding Home Visit Protocol.docx
- The BCW framework implementation.docx
- Training schedule.docx
